# Supplementary material for: Approaching the Complete Basis Set Limit for Spin-State Energetics of Mononuclear First-Row Transition Metal Complexes
Source: J Chem Theory Comput. 2024 Apr 4;20(8):3199–217. doi: 10.1021/acs.jctc.4c00092 (PMC11044276; doi:10.1021/acs.jctc.4c00092)
Supplement: Supplementary file 2 — ct4c00092_si_002.xlsx [file ct4c00092_si_002.xlsx]

## Sheet: Sheet1
		HF					FC-CCSD						FC-CCSD(T)					CCSD			CCSD(T)			HF+CABS								FC-CCSD-F12a						FC-CCSD-F12b		FC-CCSD(T)-F12a				FC-CCSD(T*)-F12a				FC-CCSD(T)-F12b
		aT	aQ	acT	acQ	ac5/Q	T	aT	aQ	acT	acQ	ac5/Q	aT	aQ	acT	acQ	ac5/Q	acT	acQ	ac5/Q	acT	acQ	ac5/Q	T	aT	aQ	cT	cT/D	cT(D)	cT(D).gem14	acT.gem14	T	aT	aQ	cT	cT/D	cT(D)	aT	aQ	aT	aQ	cT(D)	acT.gem14	aT	aQ	cT(D)	acT.gem14	aT	aQ
model	spinstate
[Fe(NCH)6]^{2+}	1	-1819.46	-1819.49	-1819.46	-1819.49	-1819.49	-1821.83	-1821.87	-1822.01	-1821.88	-1822.01	-1822.02	-1822.01	-1822.16	-1822.02	-1822.16	-1822.17	-1822.29	-1822.45	-1822.47	-1822.45	-1822.62	-1822.63	-1819.47	-1819.47	-1819.5	-1819.47	-1819.41	-1819.45	-1819.45	-1819.47	-1822.05	-1822.06	-1822.09	-1822.06	-1821.96	-1822.02	-1822.01	-1822.07	-1822.19	-1822.24	-1822.13	-1822.21	-1822.2	-1822.24	-1822.15	-1822.21	-1822.15	-1822.21
	5	-1819.61	-1819.64	-1819.61	-1819.64	-1819.64	-1821.87	-1821.91	-1822.05	-1821.92	-1822.05	-1822.06	-1822.03	-1822.18	-1822.04	-1822.18	-1822.18	-1822.33	-1822.49	-1822.5	-1822.46	-1822.63	-1822.64	-1819.62	-1819.62	-1819.65	-1819.62	-1819.56	-1819.59	-1819.59	-1819.62	-1822.09	-1822.09	-1822.13	-1822.09	-1821.99	-1822.05	-1822.05	-1822.1	-1822.21	-1822.25	-1822.15	-1822.23	-1822.22	-1822.26	-1822.17	-1822.23	-1822.17	-1822.23
[Fe(NCH)6]^{3+}	2	-1818.95	-1818.98	-1818.95	-1818.98	-1818.98	-1821.25	-1821.29	-1821.43	-1821.3	-1821.44	-1821.44	-1821.42	-1821.57	-1821.44	-1821.58	-1821.58	-1821.71	-1821.87	-1821.89	-1821.86	-1822.03	-1822.05	-1818.96	-1818.96	-1818.98	-1818.96	-1818.89	-1818.93	-1818.93	-1818.96	-1821.47	-1821.48	-1821.51	-1821.48	-1821.38	-1821.44	-1821.44	-1821.49	-1821.61	-1821.65	-1821.55	-1821.63	-1821.62	-1821.66	-1821.57	-1821.63	-1821.57	-1821.63
	6	-1819.12	-1819.15	-1819.12	-1819.15	-1819.15	-1821.32	-1821.36	-1821.49	-1821.36	-1821.5	-1821.5	-1821.47	-1821.62	-1821.48	-1821.62	-1821.62	-1821.77	-1821.93	-1821.94	-1821.9	-1822.06	-1822.08	-1819.13	-1819.13	-1819.15	-1819.13	-1819.06	-1819.1	-1819.1	-1819.13	-1821.53	-1821.54	-1821.57	-1821.53	-1821.44	-1821.5	-1821.5	-1821.55	-1821.65	-1821.69	-1821.6	-1821.67	-1821.66	-1821.7	-1821.61	-1821.67	-1821.61	-1821.67
[Co(NCH)6]^{2+}	2	-1938.47	-1938.51	-1938.47	-1938.51	-1938.51	-1940.86	-1940.9	-1941.04	-1940.91	-1941.05	-1941.05	-1941.03	-1941.18	-1941.04	-1941.19	-1941.19	-1941.33	-1941.5	-1941.51	-1941.48	-1941.65	-1941.67	-1938.48	-1938.48	-1938.51	-1938.48	-1938.42	-1938.46	-1938.46	-1938.48	-1941.08	-1941.09	-1941.13	-1941.09	-1940.99	-1941.05	-1941.05	-1941.1	-1941.22	-1941.27	-1941.16	-1941.24	-1941.23	-1941.27	-1941.18	-1941.24	-1941.18	-1941.24
	4	-1938.56	-1938.59	-1938.56	-1938.59	-1938.59	-1940.89	-1940.93	-1941.07	-1940.94	-1941.08	-1941.08	-1941.06	-1941.21	-1941.07	-1941.21	-1941.22	-1941.36	-1941.53	-1941.54	-1941.5	-1941.67	-1941.69	-1938.57	-1938.57	-1938.59	-1938.57	-1938.5	-1938.54	-1938.54	-1938.57	-1941.11	-1941.12	-1941.16	-1941.12	-1941.02	-1941.08	-1941.08	-1941.13	-1941.24	-1941.29	-1941.19	-1941.26	-1941.25	-1941.29	-1941.2	-1941.26	-1941.2	-1941.26
[Fe(CNH)6]^{2+}	1	-1819.34	-1819.37	-1819.34	-1819.37	-1819.37	-1821.78	-1821.82	-1821.96	-1821.83	-1821.96	-1821.97	-1821.97	-1822.12	-1821.98	-1822.13	-1822.13	-1822.24	-1822.4	-1822.42	-1822.41	-1822.58	-1822.6	-1819.35	-1819.35	-1819.38	-1819.35	-1819.29	-1819.31	-1819.31	-1819.35	-1822	-1822.01	-1822.04	-1822.01	-1821.91	-1821.94	-1821.96	-1822.02	-1822.16	-1822.2	-1822.07	-1822.18	-1822.17	-1822.21	-1822.1	-1822.18	-1822.12	-1822.18
	5	-1819.5	-1819.53	-1819.5	-1819.53	-1819.53	-1821.75	-1821.79	-1821.93	-1821.8	-1821.93	-1821.93	-1821.91	-1822.06	-1821.92	-1822.06	-1822.06	-1822.21	-1822.37	-1822.38	-1822.34	-1822.51	-1822.52	-1819.51	-1819.51	-1819.53	-1819.51	-1819.44	-1819.46	-1819.46	-1819.51	-1821.96	-1821.97	-1822	-1821.97	-1821.87	-1821.91	-1821.93	-1821.98	-1822.09	-1822.13	-1822	-1822.1	-1822.1	-1822.14	-1822.02	-1822.1	-1822.05	-1822.11
[Fe(CNH)6]^{3+}	2	-1818.82	-1818.86	-1818.82	-1818.86	-1818.86	-1821.2	-1821.24	-1821.38	-1821.24	-1821.38	-1821.38	-1821.38	-1821.53	-1821.39	-1821.53	-1821.54	-1821.66	-1821.82	-1821.83	-1821.82	-1821.99	-1822.01	-1818.84	-1818.84	-1818.86	-1818.84	-1818.77	-1818.79	-1818.79	-1818.84	-1821.42	-1821.42	-1821.46	-1821.42	-1821.33	-1821.36	-1821.38	-1821.43	-1821.56	-1821.61	-1821.48	-1821.58	-1821.58	-1821.61	-1821.51	-1821.58	-1821.52	-1821.59
	6	-1818.98	-1819.02	-1818.98	-1819.02	-1819.02	-1821.2	-1821.24	-1821.37	-1821.24	-1821.38	-1821.38	-1821.36	-1821.5	-1821.37	-1821.51	-1821.51	-1821.65	-1821.81	-1821.82	-1821.78	-1821.95	-1821.96	-1818.99	-1818.99	-1819.02	-1818.99	-1818.93	-1818.95	-1818.95	-1818.99	-1821.41	-1821.42	-1821.45	-1821.42	-1821.32	-1821.36	-1821.38	-1821.43	-1821.54	-1821.58	-1821.45	-1821.55	-1821.55	-1821.58	-1821.47	-1821.55	-1821.5	-1821.55
[FeO(NH3)5]^{2+}	3	-1617.8	-1617.83	-1617.8	-1617.83	-1617.83	-1619.64	-1619.67	-1619.77	-1619.68	-1619.78	-1619.78	-1619.77	-1619.88	-1619.78	-1619.89	-1619.89	-1620.09	-1620.22	-1620.23	-1620.21	-1620.34	-1620.35	-1617.81	-1617.81	-1617.83	-1617.81	-1617.75	-1617.8	-1617.8	-1617.81	-1619.8	-1619.81	-1619.83	-1619.81	-1619.72	-1619.79	-1619.78	-1619.82	-1619.91	-1619.94	-1619.88	-1619.92	-1619.91	-1619.94	-1619.9	-1619.92	-1619.88	-1619.92
	5	-1617.85	-1617.88	-1617.85	-1617.88	-1617.88	-1619.65	-1619.68	-1619.79	-1619.69	-1619.79	-1619.79	-1619.78	-1619.89	-1619.79	-1619.89	-1619.89	-1620.1	-1620.23	-1620.24	-1620.21	-1620.34	-1620.36	-1617.86	-1617.86	-1617.88	-1617.86	-1617.8	-1617.85	-1617.85	-1617.86	-1619.81	-1619.82	-1619.84	-1619.82	-1619.73	-1619.8	-1619.79	-1619.83	-1619.91	-1619.94	-1619.89	-1619.92	-1619.92	-1619.95	-1619.9	-1619.92	-1619.88	-1619.93
[Fe(H2O)6]^{2+}	1	-1718.35	-1718.39	-1718.35	-1718.39	-1718.39	-1720.15	-1720.19	-1720.33	-1720.2	-1720.34	-1720.34	-1720.25	-1720.4	-1720.27	-1720.41	-1720.41	-1720.61	-1720.77	-1720.79	-1720.69	-1720.85	-1720.87	-1718.36	-1718.36	-1718.39	-1718.36	-1718.28	-1718.35	-1718.35	-1718.36	-1720.35	-1720.36	-1720.41	-1720.36	-1720.23	-1720.34	-1720.33	-1720.39	-1720.42	-1720.48	-1720.4	-1720.44	-1720.43	-1720.48	-1720.41	-1720.44	-1720.39	-1720.46
	5	-1718.45	-1718.48	-1718.45	-1718.48	-1718.48	-1720.23	-1720.27	-1720.41	-1720.28	-1720.41	-1720.41	-1720.33	-1720.47	-1720.34	-1720.48	-1720.48	-1720.69	-1720.85	-1720.86	-1720.76	-1720.93	-1720.94	-1718.46	-1718.46	-1718.49	-1718.46	-1718.38	-1718.45	-1718.45	-1718.46	-1720.43	-1720.44	-1720.48	-1720.43	-1720.3	-1720.42	-1720.41	-1720.46	-1720.5	-1720.54	-1720.47	-1720.51	-1720.5	-1720.55	-1720.48	-1720.51	-1720.46	-1720.53
[Fe(H2O)6]^{3+}	4(ve)	-1717.79	-1717.83	-1717.79	-1717.83	-1717.83	-1719.55	-1719.59	-1719.73	-1719.6	-1719.73	-1719.74	-1719.66	-1719.8	-1719.67	-1719.8	-1719.81	-1720.01	-1720.17	-1720.18	-1720.09	-1720.25	-1720.27	-1717.8	-1717.8	-1717.83	-1717.8	-1717.72	-1717.79	-1717.79	-1717.8	-1719.75	-1719.76	-1719.8	-1719.76	-1719.63	-1719.74	-1719.73	-1719.78	-1719.82	-1719.87	-1719.8	-1719.84	-1719.83	-1719.87	-1719.81	-1719.84	-1719.79	-1719.85
	6	-1717.93	-1717.96	-1717.93	-1717.96	-1717.96	-1719.65	-1719.69	-1719.82	-1719.69	-1719.82	-1719.83	-1719.75	-1719.89	-1719.75	-1719.89	-1719.89	-1720.1	-1720.26	-1720.27	-1720.17	-1720.33	-1720.34	-1717.93	-1717.94	-1717.96	-1717.93	-1717.85	-1717.93	-1717.93	-1717.94	-1719.84	-1719.85	-1719.89	-1719.85	-1719.72	-1719.83	-1719.82	-1719.87	-1719.91	-1719.96	-1719.88	-1719.92	-1719.92	-1719.96	-1719.89	-1719.92	-1719.88	-1719.94
[FeCp2]	1	-1646.92	-1646.94	-1646.92	-1646.94	-1646.94	-1648.96	-1649	-1649.1	-1649.01	-1649.11	-1649.11	-1649.13	-1649.25	-1649.14	-1649.25	-1649.25	-1649.42	-1649.55	-1649.56	-1649.57	-1649.71	-1649.72	-1646.93	-1646.93	-1646.95	-1646.93	-1646.88	-1646.92	-1646.92	-1646.93	-1649.14	-1649.14	-1649.17	-1649.15	-1649.08	-1649.14	-1649.11	-1649.15	-1649.28	-1649.31	-1649.27	-1649.29	-1649.29	-1649.31	-1649.28	-1649.29	-1649.24	-1649.29
	3	-1646.98	-1647	-1646.98	-1647	-1647	-1648.93	-1648.96	-1649.07	-1648.97	-1649.07	-1649.07	-1649.08	-1649.19	-1649.09	-1649.2	-1649.2	-1649.39	-1649.51	-1649.53	-1649.52	-1649.65	-1649.67	-1646.99	-1646.99	-1647	-1646.99	-1646.94	-1646.98	-1646.98	-1646.99	-1649.1	-1649.11	-1649.13	-1649.11	-1649.04	-1649.1	-1649.07	-1649.11	-1649.23	-1649.25	-1649.21	-1649.24	-1649.24	-1649.26	-1649.23	-1649.24	-1649.19	-1649.24
	3(ve)	-1646.91	-1646.94	-1646.91	-1646.94	-1646.94	-1648.9	-1648.93	-1649.04	-1648.94	-1649.04	-1649.05	-1649.06	-1649.17	-1649.07	-1649.17	-1649.18	-1649.36	-1649.48	-1649.5	-1649.5	-1649.63	-1649.65	-1646.92	-1646.92	-1646.94	-1646.92	-1646.87	-1646.91	-1646.91	-1646.92	-1649.07	-1649.08	-1649.1	-1649.08	-1649.02	-1649.07	-1649.05	-1649.08	-1649.2	-1649.23	-1649.19	-1649.21	-1649.21	-1649.24	-1649.2	-1649.21	-1649.17	-1649.21
[MnCp2]	2	-1534.31	-1534.34	-1534.31	-1534.34	-1534.34	-1536.25	-1536.28	-1536.38	-1536.29	-1536.38	-1536.39	-1536.4	-1536.51	-1536.41	-1536.52	-1536.52	-1536.7	-1536.82	-1536.83	-1536.84	-1536.96	-1536.98	-1534.32	-1534.32	-1534.34	-1534.32	-1534.28	-1534.31	-1534.32	-1534.32	-1536.42	-1536.42	-1536.44	-1536.42	-1536.36	-1536.41	-1536.39	-1536.42	-1536.54	-1536.57	-1536.53	-1536.55	-1536.55	-1536.58	-1536.55	-1536.55	-1536.51	-1536.55
	6	-1534.49	-1534.51	-1534.49	-1534.51	-1534.51	-1536.3	-1536.32	-1536.42	-1536.33	-1536.42	-1536.42	-1536.42	-1536.53	-1536.43	-1536.53	-1536.53	-1536.73	-1536.85	-1536.86	-1536.84	-1536.97	-1536.98	-1534.49	-1534.49	-1534.51	-1534.49	-1534.45	-1534.49	-1534.49	-1534.49	-1536.46	-1536.46	-1536.48	-1536.46	-1536.39	-1536.45	-1536.43	-1536.46	-1536.56	-1536.58	-1536.54	-1536.57	-1536.57	-1536.59	-1536.55	-1536.57	-1536.53	-1536.57
[FeL2]	1	-1713.4	-1713.43	-1713.4	-1713.43	-1713.43	-1715.49	-1715.53	-1715.65	-1715.54	-1715.66	-1715.66	-1715.64	-1715.78	-1715.66	-1715.78	-1715.79	-1715.95	-1716.1	-1716.11	-1716.08	-1716.23	-1716.25	-1713.41	-1713.41	-1713.43	-1713.41	-1713.35	-1713.38	-1713.38	-1713.41	-1715.69	-1715.7	-1715.73	-1715.69	-1715.6	-1715.65	-1715.66	-1715.7	-1715.81	-1715.85	-1715.74	-1715.83	-1715.82	-1715.85	-1715.76	-1715.83	-1715.77	-1715.83
	5	-1713.53	-1713.55	-1713.53	-1713.55	-1713.55	-1715.56	-1715.6	-1715.72	-1715.6	-1715.72	-1715.72	-1715.7	-1715.83	-1715.71	-1715.84	-1715.84	-1716.02	-1716.16	-1716.17	-1716.14	-1716.29	-1716.3	-1713.53	-1713.53	-1713.55	-1713.53	-1713.47	-1713.5	-1713.5	-1713.54	-1715.75	-1715.76	-1715.79	-1715.76	-1715.66	-1715.71	-1715.72	-1715.77	-1715.86	-1715.9	-1715.79	-1715.88	-1715.87	-1715.9	-1715.81	-1715.88	-1715.83	-1715.88
	3(1)	-1713.46	-1713.49	-1713.46	-1713.49	-1713.49	-1715.54	-1715.58	-1715.71	-1715.59	-1715.71	-1715.71	-1715.7	-1715.83	-1715.71	-1715.84	-1715.84	-1716.01	-1716.15	-1716.17	-1716.14	-1716.29	-1716.31	-1713.47	-1713.47	-1713.49	-1713.47	-1713.41	-1713.44	-1713.44	-1713.47	-1715.74	-1715.75	-1715.78	-1715.75	-1715.66	-1715.7	-1715.71	-1715.76	-1715.86	-1715.9	-1715.79	-1715.88	-1715.88	-1715.91	-1715.81	-1715.88	-1715.83	-1715.88
	3(2)	-1713.46	-1713.48	-1713.46	-1713.48	-1713.49	-1715.55	-1715.59	-1715.71	-1715.6	-1715.72	-1715.72	-1715.71	-1715.84	-1715.72	-1715.84	-1715.84	-1716.01	-1716.16	-1716.17	-1716.14	-1716.3	-1716.31	-1713.46	-1713.47	-1713.49	-1713.47	-1713.41	-1713.43	-1713.43	-1713.47	-1715.75	-1715.75	-1715.78	-1715.75	-1715.66	-1715.7	-1715.72	-1715.76	-1715.87	-1715.91	-1715.8	-1715.88	-1715.88	-1715.91	-1715.82	-1715.88	-1715.83	-1715.89
[FeL2Cl]	2	-2172.93	-2172.96	-2172.93	-2172.96	-2172.96	-2175.27	-2175.31	-2175.46	-2175.32	-2175.46	-2175.46	-2175.46	-2175.61	-2175.47	-2175.61	-2175.62	-2175.74	-2175.9	-2175.92	-2175.9	-2176.07	-2176.09	-2172.94	-2172.94	-2172.96	-2172.94	-2172.87	-2172.91	-2172.91	-2172.94	-2175.5	-2175.5	-2175.54	-2175.5	-2175.39	-2175.46	-2175.46	-2175.51	-2175.65	-2175.69	-2175.58	-2175.66	-2175.66	-2175.7	-2175.6	-2175.66	-2175.61	-2175.67
	6	-2173.09	-2173.12	-2173.09	-2173.12	-2173.12	-2175.32	-2175.36	-2175.51	-2175.37	-2175.51	-2175.51	-2175.49	-2175.63	-2175.5	-2175.64	-2175.64	-2175.78	-2175.94	-2175.96	-2175.92	-2176.09	-2176.1	-2173.1	-2173.1	-2173.13	-2173.1	-2173.04	-2173.07	-2173.07	-2173.1	-2175.54	-2175.55	-2175.58	-2175.55	-2175.44	-2175.5	-2175.51	-2175.56	-2175.67	-2175.71	-2175.6	-2175.68	-2175.68	-2175.72	-2175.62	-2175.68	-2175.63	-2175.69
	4	-2173	-2173.03	-2173	-2173.03	-2173.03	-2175.29	-2175.34	-2175.48	-2175.35	-2175.48	-2175.49	-2175.47	-2175.62	-2175.48	-2175.63	-2175.63	-2175.76	-2175.92	-2175.94	-2175.91	-2176.08	-2176.1	-2173.01	-2173.01	-2173.03	-2173.01	-2172.94	-2172.98	-2172.98	-2173.01	-2175.52	-2175.53	-2175.56	-2175.52	-2175.42	-2175.48	-2175.49	-2175.54	-2175.66	-2175.7	-2175.59	-2175.67	-2175.67	-2175.71	-2175.61	-2175.67	-2175.62	-2175.68
[FeL2NH3]	1	-1769.61	-1769.64	-1769.61	-1769.64	-1769.64	-1771.99	-1772.04	-1772.18	-1772.05	-1772.18	-1772.19	-1772.17	-1772.32	-1772.19	-1772.33	-1772.33	-1772.46	-1772.62	-1772.64	-1772.61	-1772.78	-1772.8	-1769.62	-1769.62	-1769.64	-1769.62	-1769.55	-1769.59	-1769.59	-1769.62	-1772.22	-1772.22	-1772.26	-1772.22	-1772.12	-1772.17	-1772.18	-1772.23	-1772.36	-1772.4	-1772.28	-1772.37	-1772.37	-1772.41	-1772.3	-1772.37	-1772.32	-1772.38
	5	-1769.74	-1769.77	-1769.74	-1769.77	-1769.77	-1772.04	-1772.08	-1772.22	-1772.09	-1772.22	-1772.23	-1772.2	-1772.35	-1772.21	-1772.35	-1772.35	-1772.5	-1772.66	-1772.68	-1772.64	-1772.8	-1772.82	-1769.75	-1769.75	-1769.77	-1769.75	-1769.68	-1769.72	-1769.72	-1769.75	-1772.26	-1772.27	-1772.3	-1772.26	-1772.15	-1772.21	-1772.23	-1772.27	-1772.38	-1772.42	-1772.3	-1772.4	-1772.39	-1772.43	-1772.32	-1772.4	-1772.34	-1772.4
	3	-1769.66	-1769.69	-1769.66	-1769.69	-1769.69	-1772.02	-1772.06	-1772.2	-1772.07	-1772.21	-1772.21	-1772.2	-1772.34	-1772.21	-1772.35	-1772.35	-1772.49	-1772.65	-1772.66	-1772.64	-1772.8	-1772.82	-1769.67	-1769.67	-1769.69	-1769.67	-1769.6	-1769.63	-1769.63	-1769.67	-1772.24	-1772.25	-1772.28	-1772.25	-1772.14	-1772.19	-1772.21	-1772.26	-1772.38	-1772.42	-1772.3	-1772.4	-1772.39	-1772.43	-1772.32	-1772.4	-1772.34	-1772.4
[truncated: 30 more columns]
