# Supplementary material for: Approaching the Complete Basis Set Limit for Spin-State Energetics of Mononuclear First-Row Transition Metal Complexes
Source: J Chem Theory Comput. 2024 Apr 4;20(8):3199–217. doi: 10.1021/acs.jctc.4c00092 (PMC11044276; doi:10.1021/acs.jctc.4c00092)
Supplement: Supplementary file 3 — ct4c00092_si_003.txt [file ct4c00092_si_003.txt]

I. Benchmark set of small models
--------------------------------
[Fe(NCH)6]2+
   point group:  D2h
   irreps: ag,b3u,b2u,b1g,b1u,b2g,b3g,au
singlet state - 1Ag
   occ,18,9,9,3,9,3,3,0
Fe 0.000000 0.000000 0.000000
N 0.000000 1.923048 0.000000
N -1.923048 0.000000 0.000000
N 0.000000 0.000000 -1.923048
N 0.000000 0.000000 1.923048
N 1.923048 0.000000 0.000000
N 0.000000 -1.923048 0.000000
C 0.000000 -3.075113 0.000000
H 0.000000 -4.151563 0.000000
C -3.075113 0.000000 0.000000
H -4.151563 0.000000 0.000000
C 0.000000 0.000000 -3.075113
H 0.000000 0.000000 -4.151563
C 3.075113 0.000000 0.000000
H 4.151563 0.000000 0.000000
C 0.000000 0.000000 3.075113
H 0.000000 0.000000 4.151563
C 0.000000 3.075113 0.000000
H 0.000000 4.151563 0.000000
quintet state - 5B1g
   occ,20,9,9,3,9,3,3,0
   closed,18,9,9,3,9,2,2,0
Fe 0.000000 0.000000 0.000000
N 0.000000 2.224583 0.000000
N -2.196020 0.000000 0.000000
N 0.000000 0.000000 -2.197511
N 0.000000 0.000000 2.197511
N 2.196020 0.000000 0.000000
N 0.000000 -2.224583 0.000000
C 0.000000 -3.377179 0.000000
H 0.000000 -4.455188 0.000000
C -3.349469 0.000000 0.000000
H -4.426700 0.000000 0.000000
C 0.000000 0.000000 -3.350927
H 0.000000 0.000000 -4.428421
C 3.349469 0.000000 0.000000
H 4.426700 0.000000 0.000000
C 0.000000 0.000000 3.350927
H 0.000000 0.000000 4.428421
C 0.000000 3.377179 0.000000
H 0.000000 4.455188 0.000000

[Fe(NCH)6]3+
   point group: D2h
   irreps: ag,b3u,b2u,b1g,b1u,b2g,b3g,au
   symmetry,X,Y,Z,noorient
doublet - 2B1g
   occ,18,9,9,3,9,3,3,0
   closed,18,9,9,2,9,3,3,0
Fe   0.000000   0.000000   0.000000
N   0.000000   0.000000   1.939567
N   1.926650   0.000000   0.000000
N  -1.926650   0.000000   0.000000
N   0.000000   1.926650   0.000000
N   0.000000  -1.926650   0.000000
N   0.000000   0.000000  -1.939567
C   0.000000   0.000000   3.078317
C   3.066183   0.000000   0.000000
C  -3.066183   0.000000   0.000000
C   0.000000   3.066183   0.000000
C   0.000000  -3.066183   0.000000
C   0.000000   0.000000  -3.078317
H   4.150435   0.000000   0.000000
H   0.000000   0.000000  -4.161307
H   0.000000   4.150435   0.000000
H  -4.150435   0.000000   0.000000
H   0.000000   0.000000   4.161307
H   0.000000  -4.150435   0.000000
sextet - 6Ag
    occ,20,9,9,3,9,3,3,0
    closed,18,9,9,2,9,2,2,0
Fe   0.000000   0.000000   0.000000
N   0.000000   0.000000   2.091147
N   2.091147   0.000000   0.000000
N  -2.091147   0.000000   0.000000
N   0.000000   2.091147   0.000000
N   0.000000  -2.091147   0.000000
N   0.000000   0.000000  -2.091147
C   0.000000   0.000000   3.233123
C   3.233123   0.000000   0.000000
C  -3.233123   0.000000   0.000000
C   0.000000   3.233123   0.000000
C   0.000000  -3.233123   0.000000
C   0.000000   0.000000  -3.233123
H   4.316555   0.000000   0.000000
H   0.000000   0.000000  -4.316555
H   0.000000   4.316555   0.000000
H  -4.316555   0.000000   0.000000
H   0.000000   0.000000   4.316555
H   0.000000  -4.316555   0.000000

[Fe(CNH)6]2+
    point group: D2h
    irreps: ag,b3u,b2u,b1g,b1u,b2g,b3g,au
    symmetry,X,Y,Z,noorient
singlet - 1Ag
    closed,18,9,9,3,9,3,3,0
Fe  0.000000 0.000000 0.000000
C   0.000000 0.000000 1.899661
C   0.000000 1.899661 -0.000000
C   0.000000 -1.899661 0.000000
C   -1.899661 0.000000 -0.000000
C   0.000000 -0.000000 -1.899661
C   1.899661 0.000000 0.000000
N   0.000000 0.000000 3.049790
N   3.049790 0.000000 0.000000
N   0.000000 3.049790 -0.000000
N   -3.049790 0.000000 -0.000000
N   0.000000 -3.049790 0.000000
N   0.000000 -0.000000 -3.049790
H   0.000000 0.000000 4.057875
H   0.000000 4.057875 -0.000000
H   4.057875 0.000000 0.000000
H   0.000000 -0.000000 -4.057875
H   0.000000 -4.057875 0.000000
H   -4.057875 0.000000 -0.000000
quintet - 5B1g
    occ,20,9,9,3,9,3,3,0
    closed,18,9,9,3,9,2,2,0
Fe  0.000000 0.000000 0.000000
C   0.000000 2.228963 -0.000000
C   0.000000 -0.000000 2.290466
C   0.000000 -0.000000 -2.290466
C   2.228963 -0.000000 -0.000000
C   -0.000000 -2.228963 -0.000000
C   -2.228963 0.000000 -0.000000
N   0.000000 3.379878 -0.000000 
N   -3.379878 0.000000 -0.000000
N   0.000000 -0.000000 3.440057
N   3.379878 -0.000000 -0.000000
N   0.000000 -0.000000 -3.440057
N   -0.000000 -3.379878 -0.000000
H   0.000000 4.388597 -0.000000
H   0.000000 -0.000000 4.449464
H   -4.388597 0.000000 -0.000000
H   -0.000000 -4.388597 -0.000000
H   0.000000 -0.000000 -4.449464
H   4.388597 -0.000000 -0.000000

[Fe(CNH)6]3+
    point group: D2h
    irreps: ag,b3u,b2u,b1g,b1u,b2g,b3g,au
    symmetry,X,Y,Z,noorient
doublet - 2B1g
    occ,18,9,9,3,9,3,3,0
    closed,18,9,9,2,9,3,3,0
Fe 0.000000 0.000000 0.000000
C -0.000000 1.964520 0.000000
C -1.964520 0.000000 0.000000
C 1.964520 -0.000000 0.000000
C 0.000000 0.000000 1.944306
C -0.000000 -1.964520 0.000000
C 0.000000 -0.000000 -1.944306
N -0.000000 3.106923 0.000000
N -0.000000 -0.000000 -3.087509
N -3.106923 0.000000 0.000000
N -0.000000 0.000000 3.087509
N 3.106923 -0.000000 0.000000
N -0.000000 -3.106923 0.000000
H -0.000000 4.127031 0.000000
H -4.127031 0.000000 0.000000
H -0.000000 -0.000000 -4.105817
H -0.000000 -4.127031 0.000000
H 4.127031 -0.000000 0.000000
H -0.000000 0.000000 4.105817
sextet - 6Ag
    occ,20,9,9,3,9,3,3,0
    closed,18,9,9,2,9,2,2,0
Fe 0.000000 0.000000 0.000000
C 0.000000 -0.000000 2.215276
C -0.000000 2.215276 -0.000000
C 0.000000 -2.215276 0.000000
C -2.215276 -0.000000 -0.000000
C -0.000000 -0.000000 -2.215276
C 2.215276 -0.000000 0.000000
N 0.000000 -0.000000 3.359367
N 3.359367 -0.000000 0.000000
N -0.000000 3.359367 -0.000000
N -3.359367 -0.000000 -0.000000
N 0.000000 -3.359367 0.000000
N -0.000000 -0.000000 -3.359367
H 0.000000 -0.000000 4.378292
H -0.000000 4.378292 -0.000000
H 4.378292 -0.000000 0.000000
H -0.000000 -0.000000 -4.378292
H 0.000000 -4.378292 0.000000
H -4.378292 -0.000000 -0.000000

[Co(NCH)6]2+
   point group:  D2h
   irreps: ag,b3u,b2u,b1g,b1u,b2g,b3g,au
doublet - 2Ag
    occ,19,9,9,3,9,3,3,0
    closed,18,9,9,3,9,3,3,0
Co 0.000000  0.000000  0.000000
N  0.000000  1.908479  0.000000
N -1.908372  0.000000  0.000000
N  0.000000  0.000000 -2.303007
N  0.000000  0.000000  2.303007
N  1.908372  0.000000  0.000000
N  0.000000 -1.908479  0.000000
C  0.000000 -3.059175  0.000000
H  0.000000 -4.136266  0.000000
C -3.059133  0.000000  0.000000
H -4.136210  0.000000  0.000000
C  0.000000  0.000000 -3.456742
H  0.000000  0.000000 -4.533737
C  3.059133  0.000000  0.000000
H  4.136210  0.000000  0.000000
C  0.000000  0.000000  3.456742
H  0.000000  0.000000  4.533737
C  0.000000  3.059175  0.000000
H  0.000000  4.136266  0.000000
quartet - 4B1g
    occ,20,9,9,3,9,3,3,0
    closed,18,9,9,2,9,3,3,0
Co 0.000000  0.000000  0.000000
N  0.000000  2.143269  0.000000
N -2.143266  0.000000  0.000000
N  0.000000  0.000000 -2.146635
N  0.000000  0.000000  2.146635
N  2.143266  0.000000  0.000000
N  0.000000 -2.143269  0.000000
C  0.000000 -3.295742  0.000000
H  0.000000 -4.373460  0.000000
C -3.295749  0.000000  0.000000
H -4.373465  0.000000  0.000000
C  0.000000  0.000000 -3.299340
H  0.000000  0.000000 -4.376429
C  3.295749  0.000000  0.000000
H  4.373465  0.000000  0.000000
C  0.000000  0.000000  3.299340
H  0.000000  0.000000  4.376429
C  0.000000  3.295742  0.000000
H  0.000000  4.373460  0.000000

[FeO(NH3)5]2+
    point group: Cs
    irreps: a',a"
triplet - 3A"
    occ,29,13
    closed,28,12
O  -1.72628400  0.02630400  0.00000000
Fe -0.11773600 -0.00078500  0.00000000
N  -0.13141800  0.02996200  2.05992900
N  -0.13141800 -2.06028600  0.00000000
N  -0.13141800  0.02996200 -2.05992900
N  -0.05548300  2.05875900  0.00000000
N   2.06383000 -0.07771000  0.00000000
H   0.66565600  0.45591300  2.54707500
H  -0.25454900 -0.89157300  2.49513300
H   0.29383900 -2.52139000 -0.81252400
H  -1.11708400 -2.35194300  0.00000000
H   0.66565600  0.45591300 -2.54707500
H  -0.96323600  0.55633900 -2.35427400
H   0.38376600  2.50245500  0.81494100
H  -1.02954800  2.38663100  0.00000000
H   2.46835900 -0.56480900 -0.80869900
H   2.46835900 -0.56480900  0.80869900
H  -0.96323600  0.55633900  2.35427400
H   0.29383900 -2.52139000  0.81252400
H   2.53172700  0.83661000  0.00000000
H  -0.25454900 -0.89157300 -2.49513300
H   0.38376600  2.50245500 -0.81494100
quintet - 5A'
    occ,30,13
    closed,28,11
O  -1.71219000  0.03869900  0.00000000
Fe -0.11061800 -0.00528800  0.00000000
N  -0.14669600  0.04471000  2.19718700
N  -0.14669600 -2.20842800  0.00000000
N  -0.14669600  0.04471000 -2.19718700
N   2.04518000 -0.10483700  0.00000000
N  -0.00726200  2.20641300  0.00000000
H   0.69722700  0.27710900  2.73304000
H  -0.48815100 -0.84168600  2.58743600
H   0.27157700 -2.67433500 -0.81357800
H  -1.13557600 -2.48692200  0.00000000
H   0.69722700  0.27710900 -2.73304000
H  -0.86071000  0.72713900 -2.47907400
H   0.43640200  2.64612300  0.81486900
H  -0.97681600  2.54589400  0.00000000
H   2.44003400 -0.59467800 -0.81162600
H   2.44003400 -0.59467800  0.81162600
H  -0.86071000  0.72713900  2.47907400
H   0.27157700 -2.67433500  0.81357800
H   2.50840900  0.81162100  0.00000000
H  -0.48815100 -0.84168600 -2.58743600
H   0.43640200  2.64612300 -0.81486900

[FeCp2]
    point group: C2v
    irreps: a1,b1,b2,a2
singlet - 1A1
    occ,18,10,13,7
Fe    0.0000000    0.0000000   -0.0000000
C    -1.2081981    0.0000000    1.6516020
C    -0.3733538   -1.1490647    1.6516020
C     0.9774528   -0.7101610    1.6516020
C     0.9774528    0.7101610    1.6516020
C    -0.3733538    1.1490647    1.6516020
H    -2.2873722    0.0000000    1.6281017
H    -0.7068369   -2.1754202    1.6281017
H     1.8505230   -1.3444836    1.6281017
H     1.8505230    1.3444836    1.6281017
H    -0.7068369    2.1754202    1.6281017
C    -1.2081981    0.0000000   -1.6516020
C    -0.3733538   -1.1490647   -1.6516020
C     0.9774528   -0.7101610   -1.6516020
C     0.9774528    0.7101610   -1.6516020
C    -0.3733538    1.1490647   -1.6516020
H    -2.2873722    0.0000000   -1.6281017
H    -0.7068369   -2.1754202   -1.6281017
H     1.8505230   -1.3444836   -1.6281017
H     1.8505230    1.3444836   -1.6281017
H    -0.7068369    2.1754202   -1.6281017
triplet - 3B2 (vertical energy)
    occ,18,10,14,7
    closed,17,10,13,7
triplet - 3B1 (adiabatic energy, changed orientation)
    occ,18,14,10,7
    closed,17,13,10,7
Fe    0.0000000    0.0000000    0.0321592
C    -1.8948801    0.0000000   -1.2095604
C    -1.8116043   -1.1355480   -0.3793778
C    -1.8074633   -0.7033090    0.9832655
C    -1.8074633    0.7033090    0.9832655
C    -1.8116043    1.1355480   -0.3793778
H    -1.8961098    0.0000000   -2.2894992
H    -1.8070380   -2.1636580   -0.7111738
H    -1.7973307   -1.3484443    1.8487761
H    -1.7973307    1.3484443    1.8487761
H    -1.8070380    2.1636580   -0.7111738
C     1.8948801    0.0000000   -1.2095604
C     1.8116043   -1.1355480   -0.3793778
C     1.8074633   -0.7033090    0.9832655
C     1.8074633    0.7033090    0.9832655
C     1.8116043    1.1355480   -0.3793778
H     1.8961098    0.0000000   -2.2894992
H     1.8070380   -2.1636580   -0.7111738
H     1.7973307   -1.3484443    1.8487761
H     1.7973307    1.3484443    1.8487761
H     1.8070380    2.1636580   -0.7111738

[MnCp2]
doublet - 2A1
    point group: C2v
    irreps: a1,b1,b2,a2
    occ,18,10,13,7
    closed,17,10,13,7
Mn    0.0000000    0.0000000    0.0043847 
C     0.0000000   -1.8152137    1.1975619 
H     0.0000000   -1.8322748    2.2777778 
C    -1.1441924   -1.7680208    0.3729264 
C    -0.7127594   -1.6943179   -0.9781097 
C     0.7127594   -1.6943179   -0.9781097 
C     1.1441924   -1.7680208    0.3729264 
C     0.0000000    1.8152137    1.1975619 
C     1.1441924    1.7680208    0.3729264 
C     0.7127594    1.6943179   -0.9781097 
C    -0.7127594    1.6943179   -0.9781097 
C    -1.1441924    1.7680208    0.3729264 
H    -2.1687608   -1.7665285    0.7145861 
H    -1.3513990   -1.6675495   -1.8481688 
H     1.3513990   -1.6675495   -1.8481688 
H     2.1687608   -1.7665285    0.7145861 
H     0.0000000    1.8322748    2.2777778 
H     2.1687608    1.7665285    0.7145861 
H     1.3513990    1.6675495   -1.8481688 
H    -1.3513990    1.6675495   -1.8481688 
H    -2.1687608    1.7665285    0.7145861
sextet - 6Ag
    point group: C2h
    irreps: ag,au,bu,bg
    occ,17,9,15,9
    closed,14,9,15,7
Mn   -0.0000000    0.0000000    0.0000000
C     0.0000000    1.2037557    2.0620032
H     0.0000000    2.2843914    2.0764353
C    -0.7075498    0.9738588   -2.0620032
C    -1.1448397    0.3719810    2.0620032
C    -1.1448397   -0.3719810   -2.0620032
C    -0.7075498   -0.9738588    2.0620032
C     0.0000000   -1.2037557   -2.0620032
C     0.7075498   -0.9738588    2.0620032
C     1.1448397   -0.3719810   -2.0620032
C     1.1448397    0.3719810    2.0620032
C     0.7075498    0.9738588   -2.0620032
H    -1.3427316    1.8481115   -2.0764353
H    -2.1725853    0.7059158    2.0764353
H    -2.1725853   -0.7059158   -2.0764353
H    -1.3427316   -1.8481115    2.0764353
H     0.0000000   -2.2843914   -2.0764353
H     1.3427316   -1.8481115    2.0764353
H     2.1725853   -0.7059158   -2.0764353
H     2.1725853    0.7059158    2.0764353
H     1.3427316    1.8481115   -2.0764353

[Fe(H2O)6]3+
   point group:  D2h
   irreps: ag,b3u,b2u,b1g,b1u,b2g,b3g,au
sextet - 6Ag
   occ,14,7,7,3,7,3,3,0
   closed,12,7,7,2,7,2,2,0
Fe   -0.0000000    0.0000000    0.0000000 
O     0.0000000    2.0622910    0.0000000 
H     0.7919274    2.6471973    0.0000000 
H    -0.7919274    2.6471973    0.0000000 
O    -0.0000000    0.0000000    2.0622910 
H    -0.0000000    0.7919274    2.6471973 
H     0.0000000   -0.7919274    2.6471973 
O     2.0622910   -0.0000000   -0.0000000 
H     2.6471973   -0.0000000    0.7919274 
H     2.6471973   -0.0000000   -0.7919274 
O    -0.0000000   -2.0622910    0.0000000 
H    -0.7919274   -2.6471973   -0.0000000 
H     0.7919274   -2.6471973   -0.0000000 
O     0.0000000    0.0000000   -2.0622910 
H     0.0000000   -0.7919274   -2.6471973 
H    -0.0000000    0.7919274   -2.6471973 
O    -2.0622910    0.0000000    0.0000000 
H    -2.6471973    0.0000000   -0.7919274 
H    -2.6471973    0.0000000    0.7919274 
quartet - 4B3g (only vertical energy considered)
    occ,13,7,7,3,7,3,3,0
    closed,12,7,7,2,7,2,3,0

[Fe(H2O)6]2+
    point group: D2h
    irreps: ag,b3u,b2u,b1g,b1u,b2g,b3g,au
    symmetry,X,Y,Z,noorient
singlet - 1Ag
    closed,12,7,7,3,7,3,3,0
Fe  0.000000 0.000000 0.000000
O  0.000000 0.000000 2.119571
O  2.165509 -0.000000 -0.000000
O  0.000000 2.172325 0.000000
O  -2.165509 0.000000 -0.000000
O  0.000000 0.000000 -2.119571
O  -0.000000 -2.172325 0.000000
H  -0.776088 0.000000 2.702903
H  0.776088 -0.000000 2.702903
H  2.761451 0.767440 0.000000
H  2.761451 -0.767440 -0.000000
H  -0.764909 2.769971 0.000000
H  0.764909 2.769971 0.000000
H  -2.761451 0.767440 -0.000000
H  -2.761451 -0.767440 0.000000
H  -0.776088 0.000000 -2.702903
H  0.776088 0.000000 -2.702903
H  -0.764909 -2.769971 -0.000000
H  0.764909 -2.769971 0.000000
quintet - 5B1g
    occ,14,7,7,3,7,3,3,0
    closed,12,7,7,3,7,2,2,0
Fe  0.000000 0.000000 0.000000
O  2.032306 -0.000000 -0.000000
O  0.000000 0.000000 2.005017
O  0.000000 2.033621 0.000000
O  -2.032306 0.000000 -0.000000
O  0.000000 0.000000 -2.005017
O  -0.000000 -2.033621 0.000000
H  2.619309 0.772765 0.000000
H  2.619309 -0.772765 -0.000000
H  -0.781928 0.000000 2.577493
H  0.781928 -0.000000 2.577493
H  -0.769817 2.622599 0.000000
H  0.769817 2.622599 0.000000
H  -2.619309 0.772765 -0.000000
H  -2.619309 -0.772765 0.000000
H  -0.781928 0.000000 -2.577493
H  0.781928 0.000000 -2.577493
H  -0.769817 -2.622599 -0.000000
H  0.769817 -2.622599 0.000000
 
[FeL2]
    point group: D2h
    irreps: ag,b3u,b2u,b1g,b1u,b2g,b3g,au
singlet - 1Ag
     occ,13,9,11,7,4,2,3,1
Fe    0.0000000    0.0000000    0.0000000 
N    -1.3780588    1.3866010    0.0000000 
N    -1.3780588   -1.3866010    0.0000000 
N     1.3780588   -1.3866010    0.0000000 
N     1.3780588    1.3866010    0.0000000 
C    -1.2249930    2.6953576    0.0000000 
C     0.0000000    3.3624128    0.0000000 
C     1.2249930    2.6953576    0.0000000 
C    -1.2249930   -2.6953576    0.0000000 
C     0.0000000   -3.3624128    0.0000000 
C     1.2249930   -2.6953576    0.0000000 
H    -2.1253891    3.3091667    0.0000000 
H     0.0000000    4.4423165    0.0000000 
H     2.1253891    3.3091667    0.0000000 
H     2.3528951    1.1144857    0.0000000 
H    -2.3528951    1.1144857    0.0000000 
H    -2.3528951   -1.1144857    0.0000000 
H    -2.1253891   -3.3091667    0.0000000 
H     0.0000000   -4.4423165    0.0000000 
H     2.1253891   -3.3091667    0.0000000 
H     2.3528951   -1.1144857    0.0000000
triplet1 - 3B1g
    occ,14,9,11,7,4,2,3,1
    closed,14,9,11,7,4,1,2,1
Fe    0.0000000    0.0000000    0.0000000 
N    -1.3714735    1.3812827    0.0000000 
N    -1.3714735   -1.3812827    0.0000000 
N     1.3714735   -1.3812827    0.0000000 
N     1.3714735    1.3812827    0.0000000 
C    -1.2214986    2.6905813    0.0000000 
C     0.0000000    3.3607410    0.0000000 
C     1.2214986    2.6905813    0.0000000 
C    -1.2214986   -2.6905813    0.0000000 
C     0.0000000   -3.3607410    0.0000000 
C     1.2214986   -2.6905813    0.0000000 
H    -2.1227780    3.3041244    0.0000000 
H     0.0000000    4.4406024    0.0000000 
H     2.1227780    3.3041244    0.0000000 
H     2.3493423    1.1148379    0.0000000 
H    -2.3493423    1.1148379    0.0000000 
H    -2.3493423   -1.1148379    0.0000000 
H    -2.1227780   -3.3041244    0.0000000 
H     0.0000000   -4.4406024    0.0000000 
H     2.1227780   -3.3041244    0.0000000 
H     2.3493423   -1.1148379    0.0000000
triplet2 - 3B3g
    occ,14,9,11,7,4,2,3,1
    closed,13,9,11,7,4,2,2,1
Fe    0.0000000    0.0000000    0.0000000 
N    -1.3646624    1.3707073    0.0000000 
N    -1.3646624   -1.3707073    0.0000000 
N     1.3646624   -1.3707073    0.0000000 
N     1.3646624    1.3707073    0.0000000 
C    -1.2213414    2.6837799    0.0000000 
C     0.0000000    3.3530742    0.0000000 
C     1.2213414    2.6837799    0.0000000 
C    -1.2213414   -2.6837799    0.0000000 
C     0.0000000   -3.3530742    0.0000000 
C     1.2213414   -2.6837799    0.0000000 
H    -2.1253061    3.2919305    0.0000000 
H     0.0000000    4.4331514    0.0000000 
H     2.1253061    3.2919305    0.0000000 
H     2.3410228    1.0992654    0.0000000 
H    -2.3410228    1.0992654    0.0000000 
H    -2.3410228   -1.0992654    0.0000000 
H    -2.1253061   -3.2919305    0.0000000 
H     0.0000000   -4.4331514    0.0000000 
H     2.1253061   -3.2919305    0.0000000 
H     2.3410228   -1.0992654    0.0000000
quintet - 5Ag
     occ,14,9,11,8,4,2,3,1
     closed,13,9,11,7,4,1,2,1
Fe    0.0000000    0.0000000    0.0000000 
N    -1.4273948    1.5139007    0.0000000 
N    -1.4273948   -1.5139007    0.0000000 
N     1.4273948   -1.5139007    0.0000000 
N     1.4273948    1.5139007    0.0000000 
C    -1.2355905    2.8182897    0.0000000 
C     0.0000000    3.4670852    0.0000000 
C     1.2355905    2.8182897    0.0000000 
C    -1.2355905   -2.8182897    0.0000000 
C     0.0000000   -3.4670852    0.0000000 
C     1.2355905   -2.8182897    0.0000000 
H    -2.1154041    3.4648465    0.0000000 
H     0.0000000    4.5476713    0.0000000 
H     2.1154041    3.4648465    0.0000000 
H     2.4144279    1.2851136    0.0000000 
H    -2.4144279    1.2851136    0.0000000 
H    -2.4144279   -1.2851136    0.0000000 
H    -2.1154041   -3.4648465    0.0000000 
H     0.0000000   -4.5476713    0.0000000 
H     2.1154041   -3.4648465    0.0000000 
H     2.4144279   -1.2851136    0.0000000

[FeL2Cl]
     point group: C2v
     irreps: a1,b1,b2,a2
doublet - 2B2
     occ,22,13,16,8
     closed,22,13,15,8
Fe    0.0000000    0.0000000    0.2058484 
N    -1.3402315    1.3193460    0.4189791 
N    -1.3402315   -1.3193460    0.4189791 
N     1.3402315   -1.3193460    0.4189791 
N     1.3402315    1.3193460    0.4189791 
C    -1.2233778    2.6432153    0.4394343 
C     0.0000000    3.3188736    0.4189791 
C     1.2233778    2.6432153    0.4394343 
C    -1.2233778   -2.6432153    0.4394343 
C     0.0000000   -3.3188736    0.4189791 
C     1.2233778   -2.6432153    0.4394343 
H    -2.1428240    3.2371755    0.4997200 
H     0.0000000    4.4063874    0.4434086 
H     2.1428240    3.2371755    0.4997200 
H     2.3204731    1.0222208    0.4311517 
H    -2.3204731    1.0222208    0.4311517 
H    -2.3204731   -1.0222208    0.4311517 
H    -2.1428240   -3.2371755    0.4997200 
H     0.0000000   -4.4063874    0.4434086 
H     2.1428240   -3.2371755    0.4997200 
H     2.3204731   -1.0222208    0.4311517 
Cl    0.0000000    0.0000000   -1.9968698
quartet - 4A2
     occ,23,13,16,8
     closed,22,12,15,8
Fe    0.0000000    0.0000000    0.1491947 
N    -1.3541677    1.3452669    0.4733231 
N    -1.3541677   -1.3452669    0.4733231 
N     1.3541677   -1.3452669    0.4733231 
N     1.3541677    1.3452669    0.4733231 
C    -1.2256420    2.6667141    0.4997567 
C     0.0000000    3.3548890    0.4733231 
C     1.2256420    2.6667141    0.4997567 
C    -1.2256420   -2.6667141    0.4997567 
C     0.0000000   -3.3548890    0.4733231 
C     1.2256420   -2.6667141    0.4997567 
H    -2.1517006    3.2716168    0.5640704 
H     0.0000000    4.4517622    0.4975354 
H     2.1517006    3.2716168    0.5640704 
H     2.3380668    1.0472873    0.5042532 
H    -2.3380668    1.0472873    0.5042532 
H    -2.3380668   -1.0472873    0.5042532 
H    -2.1517006   -3.2716168    0.5640704 
H     0.0000000   -4.4517622    0.4975354 
H     2.1517006   -3.2716168    0.5640704 
H     2.3380668   -1.0472873    0.5042532 
Cl    0.0000000    0.0000000   -2.1307809
sextet - 6A1
     occ,23,13,16,9
     closed,21,12,15,8
Fe    0.0000000    0.0000000    0.0138859 
N    -1.3888047    1.4372875    0.5485644 
N    -1.3888047   -1.4372875    0.5485644 
N     1.3888047   -1.4372875    0.5485644 
N     1.3888047    1.4372875    0.5485644 
C    -1.2328450    2.7525468    0.5767051 
C     0.0000000    3.4160577    0.5485644 
C     1.2328450    2.7525468    0.5767051 
C    -1.2328450   -2.7525468    0.5767051 
C     0.0000000   -3.4160577    0.5485644 
C     1.2328450   -2.7525468    0.5767051 
H    -2.1331860    3.3796949    0.6396954 
H     0.0000000    4.5036942    0.5722232 
H     2.1331860    3.3796949    0.6396954 
H     2.3729311    1.1697957    0.6089543 
H    -2.3729311    1.1697957    0.6089543 
H    -2.3729311   -1.1697957    0.6089543 
H    -2.1331860   -3.3796949    0.6396954 
H     0.0000000   -4.5036942    0.5722232 
H     2.1331860   -3.3796949    0.6396954 
H     2.3729311   -1.1697957    0.6089543 
Cl    0.0000000    0.0000000   -2.2165443

[FeL2(NH3)]
     point group: Cs
     irreps: a',a"
singlet - 1A'
     occ,32,23
Fe   -0.0021831    0.0607987    0.0000000 
N    -1.3690445    0.1867589    1.3389676 
N    -1.3690445    0.1867589   -1.3389676 
N     1.3605987    0.2185787   -1.3423444 
N     1.3605987    0.2185787    1.3423444 
C    -1.2394871    0.2186699    2.6635601 
C    -0.0080975    0.2026236    3.3363259 
C     1.2244895    0.2366911    2.6678088 
C    -1.2394871    0.2186699   -2.6635601 
C    -0.0080975    0.2026236   -3.3363259 
C     1.2244895    0.2366911   -2.6678088 
H    -2.1524912    0.2846080    3.2700874 
H    -0.0097567    0.2355661    4.4242198 
H     2.1343466    0.3101111    3.2784176 
H     2.3453266    0.2740984    1.0597204 
H    -2.3535026    0.2297296    1.0524884 
H    -2.3535026    0.2297296   -1.0524884 
H    -2.1524912    0.2846080   -3.2700874 
H    -0.0097567    0.2355661   -4.4242198 
H     2.1343466    0.3101111   -3.2784176 
H     2.3453266    0.2740984   -1.0597204 
N     0.0550583   -1.8889346    0.0000000 
H    -0.8861925   -2.2900680    0.0000000 
H     0.5496785   -2.2224027   -0.8339969 
H     0.5496785   -2.2224027    0.8339969
triplet - 3A"
    occ,33,23
    closed,32,22
Fe   -0.0022299    0.1049961    0.0000000 
N    -1.3610043    0.2177536    1.3336526 
N    -1.3610043    0.2177536   -1.3336526 
N     1.3555732    0.2345292   -1.3342461 
N     1.3555732    0.2345292    1.3342461 
C    -1.2317933    0.2451441    2.6609017 
C    -0.0034021    0.2261371    3.3325417 
C     1.2250141    0.2602957    2.6619488 
C    -1.2317933    0.2451441   -2.6609017 
C    -0.0034021    0.2261371   -3.3325417 
C     1.2250141    0.2602957   -2.6619488 
H    -2.1460593    0.3043421    3.2651054 
H    -0.0039515    0.2524366    4.4206468 
H     2.1381289    0.3310751    3.2667134 
H     2.3369836    0.3142217    1.0485016 
H    -2.3432161    0.2849423    1.0473471 
H    -2.3432161    0.2849423   -1.0473471 
H    -2.1460593    0.3043421   -3.2651054 
H    -0.0039515    0.2524366   -4.4206468 
H     2.1381289    0.3310751   -3.2667134 
H     2.3369836    0.3142217   -1.0485016 
N     0.0292895   -2.2322339    0.0000000 
H    -0.9046146   -2.6461419    0.0000000 
H     0.5254889   -2.5657740   -0.8285277 
H     0.5254889   -2.5657740    0.8285277
quintet - 5A'
    occ,33,24
    closed,31,22
Fe   -0.0066811    0.0513082    0.0000000 
N    -1.4168374    0.2371734    1.4978729 
N    -1.4168374    0.2371734   -1.4978729 
N     1.4128432    0.2493832   -1.4926105 
N     1.4128432    0.2493832    1.4926105 
C    -1.2418632    0.2663752    2.8171120 
C     0.0013317    0.2432926    3.4666381 
C     1.2419570    0.2771925    2.8128672 
C    -1.2418632    0.2663752   -2.8171120 
C     0.0013317    0.2432926   -3.4666381 
C     1.2419570    0.2771925   -2.8128672 
H    -2.1307208    0.3267710    3.4627746 
H     0.0031304    0.2695650    4.5554495 
H     2.1324612    0.3454918    3.4555736 
H     2.4022238    0.3285726    1.2471648 
H    -2.4078828    0.3052766    1.2558274 
H    -2.4078828    0.3052766   -1.2558274 
H    -2.1307208    0.3267710   -3.4627746 
H     0.0031304    0.2695650   -4.5554495 
H     2.1324612    0.3454918   -3.4555736 
H     2.4022238    0.3285726   -1.2471648 
N     0.0228052   -2.2008348    0.0000000 
H    -0.9092541   -2.6193289    0.0000000 
H     0.5205775   -2.5336529   -0.8282702 
H     0.5205775   -2.5336529    0.8282702 

II. Porphyrin models
--------------------
FeP
    point group: D2h
    irreps: Ag, B3u, B2u, B1g, B1u, B2g, B3g, Au
triplet_1 (IS_1), 3B1g (3A2g in D4h)
    occ,24,19,19,15,6,4,4,3
    closed,24,19,19,15,6,3,3,3
Fe    0.0000000    0.0000000    0.0000000 
N     1.4160506   -1.4160506    0.0000000 
N     1.4160506    1.4160506    0.0000000 
N    -1.4160506   -1.4160506    0.0000000 
N    -1.4160506    1.4160506    0.0000000 
C    -2.7756577    1.2279555    0.0000000 
C    -1.2279555    2.7756577    0.0000000 
C    -2.4946003    3.4541220    0.0000000 
C    -3.4541220    2.4946003    0.0000000 
C    -3.4136105    0.0000000    0.0000000 
C    -2.7756577   -1.2279555    0.0000000 
C    -3.4541220   -2.4946003    0.0000000 
C    -2.4946003   -3.4541220    0.0000000 
C    -1.2279555   -2.7756577    0.0000000 
C     0.0000000   -3.4136105    0.0000000 
C     1.2279555   -2.7756577    0.0000000 
C     2.4946003   -3.4541220    0.0000000 
C     3.4541220   -2.4946003    0.0000000 
C     2.7756577   -1.2279555    0.0000000 
C     3.4136105    0.0000000    0.0000000 
C     2.7756577    1.2279555    0.0000000 
C     3.4541220    2.4946003    0.0000000 
C     2.4946003    3.4541220    0.0000000 
C     1.2279555    2.7756577    0.0000000 
C     0.0000000    3.4136105    0.0000000 
H     0.0000000    4.4959188    0.0000000 
H    -2.6185847    4.5260150    0.0000000 
H    -4.5260150    2.6185847    0.0000000 
H    -4.4959188    0.0000000    0.0000000 
H    -4.5260150   -2.6185847    0.0000000 
H    -2.6185847   -4.5260150    0.0000000 
H     0.0000000   -4.4959188    0.0000000 
H     2.6185847   -4.5260150    0.0000000 
H     4.5260150   -2.6185847    0.0000000 
H     4.4959188    0.0000000    0.0000000 
H     4.5260150    2.6185847    0.0000000 
H     2.6185847    4.5260150    0.0000000 
triplet_2 (3IS_2) - 3B2g (JT-distorted 3Eg of D4h)
     occ,24,19,19,15,6,4,4,3
     closed,23,19,19,15,6,3,4,3
Fe    0.0000000    0.0000000    0.0000000 
N     1.4157857   -1.4173036    0.0000000 
N     1.4157857    1.4173036    0.0000000 
N    -1.4157857   -1.4173036    0.0000000 
N    -1.4157857    1.4173036    0.0000000 
C    -2.7747436    1.2284175    0.0000000 
C    -1.2280498    2.7784887    0.0000000 
C    -2.4955152    3.4565243    0.0000000 
C    -3.4533191    2.4963556    0.0000000 
C    -3.4116670    0.0000000    0.0000000 
C    -2.7747436   -1.2284175    0.0000000 
C    -3.4533191   -2.4963556    0.0000000 
C    -2.4955152   -3.4565243    0.0000000 
C    -1.2280498   -2.7784887    0.0000000 
C     0.0000000   -3.4151918    0.0000000 
C     1.2280498   -2.7784887    0.0000000 
C     2.4955152   -3.4565243    0.0000000 
C     3.4533191   -2.4963556    0.0000000 
C     2.7747436   -1.2284175    0.0000000 
C     3.4116670    0.0000000    0.0000000 
C     2.7747436    1.2284175    0.0000000 
C     3.4533191    2.4963556    0.0000000 
C     2.4955152    3.4565243    0.0000000 
C     1.2280498    2.7784887    0.0000000 
C     0.0000000    3.4151918    0.0000000 
H     0.0000000    4.4975379    0.0000000 
H    -2.6196989    4.5282969    0.0000000 
H    -4.5253933    2.6192706    0.0000000 
H    -4.4940309    0.0000000    0.0000000 
H    -4.5253933   -2.6192706    0.0000000 
H    -2.6196989   -4.5282969    0.0000000 
H     0.0000000   -4.4975379    0.0000000 
H     2.6196989   -4.5282969    0.0000000 
H     4.5253933   -2.6192706    0.0000000 
H     4.4940309    0.0000000    0.0000000 
H     4.5253933    2.6192706    0.0000000 
H     2.6196989    4.5282969    0.0000000 
quintet (5HS), 5Ag (5A1g in D4h)
     occ,24,19,19,16,6,4,4,3
     closed,23,19,19,15,6,3,3,3
Fe    0.0000000    0.0000000    0.0000000 
N     1.4588962   -1.4588962    0.0000000 
N     1.4588962    1.4588962    0.0000000 
N    -1.4588962   -1.4588962    0.0000000 
N    -1.4588962    1.4588962    0.0000000 
C    -2.8103581    1.2497643    0.0000000 
C    -1.2497643    2.8103581    0.0000000 
C    -2.5239781    3.4859643    0.0000000 
C    -3.4859643    2.5239781    0.0000000 
C    -3.4303489    0.0000000    0.0000000 
C    -2.8103581   -1.2497643    0.0000000 
C    -3.4859643   -2.5239781    0.0000000 
C    -2.5239781   -3.4859643    0.0000000 
C    -1.2497643   -2.8103581    0.0000000 
C     0.0000000   -3.4303489    0.0000000 
C     1.2497643   -2.8103581    0.0000000 
C     2.5239781   -3.4859643    0.0000000 
C     3.4859643   -2.5239781    0.0000000 
C     2.8103581   -1.2497643    0.0000000 
C     3.4303489    0.0000000    0.0000000 
C     2.8103581    1.2497643    0.0000000 
C     3.4859643    2.5239781    0.0000000 
C     2.5239781    3.4859643    0.0000000 
C     1.2497643    2.8103581    0.0000000 
C     0.0000000    3.4303489    0.0000000 
H     0.0000000    4.5134363    0.0000000 
H    -2.6583497    4.5568348    0.0000000 
H    -4.5568348    2.6583497    0.0000000 
H    -4.5134363    0.0000000    0.0000000 
H    -4.5568348   -2.6583497    0.0000000 
H    -2.6583497   -4.5568348    0.0000000 
H     0.0000000   -4.5134363    0.0000000 
H     2.6583497   -4.5568348    0.0000000 
H     4.5568348   -2.6583497    0.0000000 
H     4.5134363    0.0000000    0.0000000 
H     4.5568348    2.6583497    0.0000000 
H     2.6583497    4.5568348    0.0000000 

FeP(NH3)
    point group: Cs
    irreps: A', A"
singlet - 1A'
    occ,56,42
Fe      -0.000887    0.111131    0.000000
N        1.416028    0.212775   -1.417576
N        1.416028    0.212775    1.417576
N       -1.418435    0.208779    1.417253
N       -1.418435    0.208779   -1.417253
C        1.227355    0.222290   -2.777327
C        2.775860    0.223915   -1.228703
C        3.456366    0.245393   -2.498781
C        2.497460    0.244615   -3.457694
C        3.409849    0.219417    0.000000
C        2.775860    0.223915    1.228703
C        1.227355    0.222290    2.777327
C        2.497460    0.244615    3.457694
C        3.456366    0.245393    2.498781
C       -0.000991    0.215866    3.411523
C       -1.229667    0.219075    2.777478
C       -2.778586    0.219968    1.228444
C       -3.458682    0.241098    2.498487
C       -2.499759    0.240233    3.457605
C       -3.412680    0.216642    0.000000
C       -2.778586    0.219968   -1.228444
C       -1.229667    0.219075   -2.777478
C       -2.499759    0.240233   -3.457605
C       -3.458682    0.241098   -2.498487
C       -0.000991    0.215866   -3.411523
H       -0.000986    0.223886   -4.493601
H       -2.622938    0.259447   -4.528944
H       -4.530015    0.260925   -2.621615
H       -4.494754    0.225764    0.000000
H       -4.530015    0.260925    2.621615
H       -2.622938    0.259447    4.528944
H       -0.000986    0.223886    4.493601
H        2.620504    0.264042    4.529040
H        4.527703    0.265765    2.621751
H        4.491932    0.228140    0.000000
H        4.527703    0.265765   -2.621751
H        2.620504    0.264042   -4.529040
N        0.011168   -1.869750    0.000000
H        0.963252   -2.221485    0.000000
H       -0.465157   -2.223000    0.824015
H       -0.465157   -2.223000   -0.824015
triplet - 3A"
    occ,57,42
    closed,56,41
Fe       0.002845    0.143391    0.000000
N        1.426524    0.242633   -1.416585
N        1.426524    0.242633    1.416585
N       -1.422243    0.237095    1.416647
N       -1.422243    0.237095   -1.416647
C        1.232150    0.237111   -2.773564
C        2.785432    0.278869   -1.227954
C        3.462453    0.295062   -2.498434
C        2.500293    0.267561   -3.455163
C        3.421097    0.292219    0.000000
C        2.785432    0.278869    1.227954
C        1.232150    0.237111    2.773564
C        2.500293    0.267561    3.455163
C        3.462453    0.295062    2.498434
C        0.002347    0.219750    3.407073
C       -1.227838    0.231753    2.773946
C       -2.781494    0.269236    1.227949
C       -3.458381    0.281658    2.498400
C       -2.496140    0.256641    3.455305
C       -3.417163    0.281278    0.000000
C       -2.781494    0.269236   -1.227949
C       -1.227838    0.231753   -2.773946
C       -2.496140    0.256641   -3.455305
C       -3.458381    0.281658   -2.498400
C        0.002347    0.219750   -3.407073
H        0.002504    0.217703   -4.489056
H       -2.617784    0.261090   -4.527051
H       -4.529007    0.310177   -2.624682
H       -4.498786    0.305005    0.000000
H       -4.529007    0.310177    2.624682
H       -2.617784    0.261090    4.527051
H        0.002504    0.217703    4.489056
H        2.621729    0.273453    4.526921
H        4.532963    0.327880    2.624624
H        4.502630    0.319834    0.000000
H        4.532963    0.327880   -2.624624
H        2.621729    0.273453   -4.526921
N       -0.007862   -2.173659    0.000000
H        0.926829   -2.565097    0.000000
H       -0.498302   -2.509157    0.821171
H       -0.498302   -2.509157   -0.821171
quintet - 5A'
    occ,57,43
    closed,55,41
Fe       0.002323   -0.000938    0.000000
N        1.453301    0.207806   -1.470733
N        1.453301    0.207806    1.470733
N       -1.452934    0.203731    1.469550
N       -1.452934    0.203731   -1.469550
C        1.248828    0.252282   -2.819788
C        2.801958    0.242433   -1.251300
C        3.485556    0.298568   -2.523593
C        2.528048    0.306092   -3.489849
C        3.416742    0.244706    0.000000
C        2.801958    0.242433    1.251300
C        1.248828    0.252282    2.819788
C        2.528048    0.306092    3.489849
C        3.485556    0.298568    2.523593
C        0.000247    0.257977    3.439988
C       -1.248081    0.248283    2.819139
C       -2.801970    0.236200    1.250903
C       -3.485073    0.289869    2.523390
C       -2.527272    0.298212    3.489416
C       -3.417178    0.238349    0.000000
C       -2.801970    0.236200   -1.250903
C       -1.248081    0.248283   -2.819139
C       -2.527272    0.298212   -3.489416
C       -3.485073    0.289869   -2.523390
C        0.000247    0.257977   -3.439988
H       -0.000238    0.295247   -4.522048
H       -2.665886    0.342351   -4.558484
H       -4.555488    0.328626   -2.651195
H       -4.499515    0.267508    0.000000
H       -4.555488    0.328626    2.651195
H       -2.665886    0.342351    4.558484
H       -0.000238    0.295247    4.522048
H        2.666913    0.351542    4.558825
H        4.555938    0.339438    2.650980
H        4.499035    0.276128    0.000000
H        4.555938    0.339438   -2.650980
H        2.666913    0.351542   -4.558825
N        0.006608   -2.239702    0.000000
H        0.945585   -2.621544    0.000000
H       -0.480647   -2.580912    0.821239
H       -0.480647   -2.580912   -0.821239

[FeP(NH3)]+
    point group: Cs
    irreps: A', A"
doubl - 2A'
    occ,56,42
    closed,55,42
Fe        -0.001619      0.064762      0.000000
N          1.394089      0.229951     -1.405070
N          1.394089      0.229951      1.405070
N         -1.399750      0.226618      1.404696
N         -1.399750      0.226618     -1.404696
C          1.215423      0.310282     -2.773475
C          2.759382      0.150443     -1.220568
C          3.435495      0.191925     -2.483580
C          2.481157      0.301171     -3.442118
C          3.396206      0.088444      0.000000
C          2.759382      0.150443      1.220568
C          1.215423      0.310282      2.773475
C          2.481157      0.301171      3.442118
C          3.435495      0.191925      2.483580
C         -0.002920      0.360353      3.413298
C         -1.221310      0.308662      2.773372
C         -2.765315      0.149663      1.220151
C         -3.441360      0.192393      2.482965
C         -2.487038      0.300458      3.441824
C         -3.402501      0.089921      0.000000
C         -2.765315      0.149663     -1.220151
C         -1.221310      0.308662     -2.773372
C         -2.487038      0.300458     -3.441824
C         -3.441360      0.192393     -2.482965
C         -0.002920      0.360353     -3.413298
H         -0.003013      0.422717     -4.492472
H         -2.614884      0.369900     -4.509858
H         -4.511990      0.159033     -2.604261
H         -4.482203      0.036162      0.000000
H         -4.511990      0.159033      2.604261
H         -2.614884      0.369900      4.509858
H         -0.003013      0.422717      4.492472
H          2.608905      0.370245      4.510182
H          4.506067      0.157304      2.605015
H          4.475791      0.032113      0.000000
H          4.506067      0.157304     -2.605015
H          2.608905      0.370245     -4.510182
N          0.019569     -1.915860      0.000000
H          0.981937     -2.243255      0.000000
H         -0.446527     -2.277261      0.827498
H         -0.446527     -2.277261     -0.827498
quartet - 4A"
    occ,57,42
    closed,55,41
Fe        -0.000620      0.057043      0.000000
N          1.401237      0.230032     -1.402814
N          1.401237      0.230032      1.402814
N         -1.403856      0.228293      1.402742
N         -1.403856      0.228293     -1.402742
C          1.216031      0.245309     -2.772330
C          2.770958      0.251771     -1.217573
C          3.439937      0.280157     -2.480810
C          2.479087      0.275814     -3.441613
C          3.413960      0.252959      0.000000
C          2.770958      0.251771      1.217573
C          1.216031      0.245309      2.772330
C          2.479087      0.275814      3.441613
C          3.439937      0.280157      2.480810
C         -0.001304      0.241854      3.415693
C         -1.218723      0.243999      2.772475
C         -2.773587      0.249374      1.217433
C         -3.442662      0.276429      2.480652
C         -2.481966      0.272543      3.441625
C         -3.416670      0.250956      0.000000
C         -2.773587      0.249374     -1.217433
C         -1.218723      0.243999     -2.772475
C         -2.481966      0.272543     -3.441625
C         -3.442662      0.276429     -2.480652
C         -0.001304      0.241854     -3.415693
H         -0.001244      0.255154     -4.496275
H         -2.605624      0.294462     -4.512242
H         -4.513203      0.301901     -2.604265
H         -4.497217      0.268397      0.000000
H         -4.513203      0.301901      2.604265
H         -2.605624      0.294462      4.512242
H         -0.001244      0.255154      4.496275
H          2.602592      0.298510      4.512225
H          4.510429      0.307047      2.604534
H          4.494501      0.271250      0.000000
H          4.510429      0.307047     -2.604534
H          2.602592      0.298510     -4.512225
N          0.011656     -2.130129      0.000000
H          0.961967     -2.488118      0.000000
H         -0.461892     -2.493828      0.821456
H         -0.461892     -2.493828     -0.821456
sextet - 6A'
     occ,57,43
     closed,54,41
Fe         0.000036     -0.093862      0.000000
N          1.431726      0.212523     -1.433279
N          1.431726      0.212523      1.433279
N         -1.434460      0.209090      1.433205
N         -1.434460      0.209090     -1.433205
C          1.233460      0.249873     -2.797752
C          2.796214      0.251827     -1.235005
C          3.463701      0.303376     -2.502539
C          2.500919      0.302229     -3.465250
C          3.424091      0.258096      0.000000
C          2.796214      0.251827      1.235005
C          1.233460      0.249873      2.797752
C          2.500919      0.302229      3.465250
C          3.463701      0.303376      2.502539
C         -0.001397      0.254308      3.425737
C         -1.236337      0.247654      2.797766
C         -2.798898      0.248569      1.234856
C         -3.466567      0.299801      2.502336
C         -2.503962      0.298968      3.465212
C         -3.426873      0.255432      0.000000
C         -2.798898      0.248569     -1.234856
C         -1.236337      0.247654     -2.797766
C         -2.503962      0.298968     -3.465212
C         -3.466567      0.299801     -2.502336
C         -0.001397      0.254308     -3.425737
H         -0.001402      0.288196     -4.506690
H         -2.635052      0.339207     -4.534555
H         -4.535917      0.340649     -2.633207
H         -4.507790      0.290398      0.000000
H         -4.535917      0.340649      2.633207
H         -2.635052      0.339207      4.534555
H         -0.001402      0.288196      4.506690
H          2.631900      0.342448      4.534602
H          4.533004      0.344917      2.633575
H          4.505016      0.293049      0.000000
H          4.533004      0.344917     -2.633575
H          2.631900      0.342448     -4.534602
N          0.012618     -2.245349      0.000000
H          0.962584     -2.606406      0.000000
H         -0.461773     -2.609315      0.821883
H         -0.461773     -2.609315     -0.821883

[FeP(NH3)(H2O)]+
    point group: Cs
    irreps: A', A"
doublet - 2A'
    occ,60,43
    closed,59,43
Fe        0.007744      -0.007702       0.000000
N        -1.400654       0.010574       1.427054
N        -1.400654       0.010574      -1.427054
N         1.409677       0.002394      -1.425468
N         1.409677       0.002394       1.425468
C        -1.217583      -0.011602       2.793720
C        -2.763229       0.010788       1.226934
C        -3.442007      -0.002455       2.491107
C        -2.487752      -0.016720       3.457485
C        -3.397644       0.014911       0.000000
C        -2.763229       0.010788      -1.226934
C        -1.217583      -0.011602      -2.793720
C        -2.487752      -0.016720      -3.457485
C        -3.442007      -0.002455      -2.491107
C         0.005514      -0.018156      -3.433830
C         1.226815      -0.004894      -2.790895
C         2.769435       0.015138      -1.225464
C         3.450503       0.018252      -2.489801
C         2.497714       0.004151      -3.456095
C         3.404661       0.020934       0.000000
C         2.769435       0.015138       1.225464
C         1.226815      -0.004894       2.790895
C         2.497714       0.004151       3.456095
C         3.450503       0.018252       2.489801
C         0.005514      -0.018156       3.433830
H         0.006716      -0.029118       4.514684
H         2.628587       0.003416       4.526072
H         4.522080       0.031671       2.606696
H         4.485586       0.030938       0.000000
H         4.522080       0.031671      -2.606696
H         2.628587       0.003416      -4.526072
H         0.006716      -0.029118      -4.514684
H        -2.619264      -0.028369      -4.527346
H        -4.513536      -0.001546      -2.609711
H        -4.478698       0.014194       0.000000
H        -4.513536      -0.001546       2.609711
H        -2.619264      -0.028369       4.527346
N         0.003324      -1.993040       0.000000
H        -0.953204      -2.335414       0.000000
H         0.475869      -2.347196      -0.826745
H         0.475869      -2.347196       0.826745
O        -0.000898       2.016155       0.000000
H        -0.456678       2.362099      -0.780333
H        -0.456678       2.362099       0.780333
quart - 4A"
    occ,61,43
    closed,59,42
Fe       -0.006518       0.045291       0.000000
N         1.407237      -0.005723       1.415904
N         1.407237      -0.005723      -1.415904
N        -1.414779       0.003372      -1.414054
N        -1.414779       0.003372       1.414054
C         1.218207       0.014149       2.781302
C         2.772408      -0.026866       1.223025
C         3.444147      -0.025001       2.487742
C         2.484301       0.002544       3.450152
C         3.411273      -0.039331       0.000000
C         2.772408      -0.026866      -1.223025
C         1.218207       0.014149      -2.781302
C         2.484301       0.002544      -3.450152
C         3.444147      -0.025001      -2.487742
C        -0.004454       0.029707      -3.420960
C        -1.225510       0.014474      -2.779098
C        -2.778543      -0.029360      -1.221746
C        -3.451020      -0.035978      -2.486489
C        -2.491972      -0.005895      -3.448599
C        -3.418122      -0.045433       0.000000
C        -2.778543      -0.029360       1.221746
C        -1.225510       0.014474       2.779098
C        -2.491972      -0.005895       3.448599
C        -3.451020      -0.035978       2.486489
C        -0.004454       0.029707       3.420960
H        -0.005516       0.040978       4.501728
H        -2.618200      -0.003143       4.519205
H        -4.521610      -0.061777       2.609921
H        -4.498614      -0.070440       0.000000
H        -4.521610      -0.061777      -2.609921
H        -2.618200      -0.003143      -4.519205
H        -0.005516       0.040978      -4.501728
H         2.611093       0.011617      -4.520671
H         4.514883      -0.041544      -2.612035
H         4.492060      -0.054431       0.000000
H         4.514883      -0.041544       2.612035
H         2.611093       0.011617       4.520671
N         0.020283       2.287910       0.000000
H         0.970615       2.644278       0.000000
H        -0.452497       2.652490      -0.820911
H        -0.452497       2.652490       0.820911
O        -0.028158      -2.281298       0.000000
H         0.384148      -2.685497      -0.773325
H         0.384148      -2.685497       0.773325
sextet - 6A'
    occ,61,44
    closed,58,42
Fe       -0.012837       0.065935       0.000000
N         1.440826      -0.012381       1.452535
N         1.440826      -0.012381      -1.452535
N        -1.450443       0.006504      -1.451404
N        -1.450443       0.006504       1.451404
C         1.236749       0.000954       2.812452
C         2.800379      -0.028149       1.243136
C         3.470745      -0.028247       2.513095
C         2.508775      -0.009477       3.478594
C         3.422444      -0.036625       0.000000
C         2.800379      -0.028149      -1.243136
C         1.236749       0.000954      -2.812452
C         2.508775      -0.009477      -3.478594
C         3.470745      -0.028247      -2.513095
C        -0.005615       0.011344      -3.436538
C        -1.246380       0.004127      -2.811363
C        -2.808974      -0.026196      -1.241945
C        -3.479798      -0.042870      -2.511700
C        -2.518859      -0.022240      -3.477326
C        -3.431394      -0.038664       0.000000
C        -2.808974      -0.026196       1.241945
C        -1.246380       0.004127       2.811363
C        -2.518859      -0.022240       3.477326
C        -3.479798      -0.042870       2.511700
C        -0.005615       0.011344       3.436538
H        -0.006143       0.013561       4.518141
H        -2.655383      -0.030246       4.546804
H        -4.549505      -0.069914       2.643676
H        -4.512688      -0.063703       0.000000
H        -4.549505      -0.069914      -2.643676
H        -2.655383      -0.030246      -4.546804
H        -0.006143       0.013561      -4.518141
H         2.645379      -0.004683      -4.548098
H         4.540653      -0.041015      -2.646110
H         4.504080      -0.047397       0.000000
H         4.540653      -0.041015       2.646110
H         2.645379      -0.004683       4.548098
N         0.036537       2.265410       0.000000
H         0.992426       2.607714       0.000000
H        -0.432330       2.633864      -0.821944
H        -0.432330       2.633864       0.821944
O        -0.015200      -2.208610       0.000000
H         0.417258      -2.589985      -0.774733
H         0.417258      -2.589985       0.774733
